# Supplementary material for: Revealing the Potential Markers of N(4)-Acetylcytidine through acRIP-seq in Triple-Negative Breast Cancer
Source: Genes (Basel). 2022 Dec 18;13(12):2400. doi: 10.3390/genes13122400 (PMC9777589; doi:10.3390/genes13122400)
Supplement: Supplementary file 1 [file genes-13-02400-s001.zip]

Archive with 1 entries (1 files):
- genes-2028406-supplementary.pdf
